# Supplementary material for: Plant Root Secretion Alleviates Carbamate-Induced Molecular Alterations of Dissolved Organic Matter
Source: Toxics. 2024 Sep 5;12(9):654. doi: 10.3390/toxics12090654 (PMC11435816; doi:10.3390/toxics12090654)
Supplement: Supplementary file 1 [file toxics-12-00654-s001.zip]

Archive with 1 entries (1 files):
- toxics-3159519-supplementary.pdf
